# Supplementary material for: Correction: Blastulation time measured with time-lapse system can predict in vitro viability of bovine blastocysts
Source: PLoS One. 2024 Jul 3;19(7):e0306750. doi: 10.1371/journal.pone.0306750 (PMC11221745; doi:10.1371/journal.pone.0306750)
Supplement: S6 File — (XLSX) [file pone.0306750.s006.xlsx]

## Sheet: Data carmen12oct
										“Selección Morfocinética En Embriones Bovinos Según Potencial De Implantación Utilizando Tecnología De Monitoreo Continuo-Time Lapse System”
		In vitro embryo production - cattle
											M. Rodriguez / C. Huayhua
				2cell	3 cell	4 cell	5 cell	8 cell	9 cell	Morula	E5 (Btemprano)	E5 (Btemprano)		E6 (Bla)	E6 (Bla)		E8 (Bla.Exp)	E8 (Bla.Exp)		Salida de TL	Salida de TL		Est. Desarrollo
Lote	Fecha	#well	#well	t2 (Hr)	t3 (Hr)	t4 (Hr)	t5 (Hr)	t8 (Hr)	t9 +(Hr)	tM (Hr)	tSB (Hr)	Diametro (um)	Observaciones (% blastocele <35%)	tB (Hr)	Diametro (um)	Observaciones (% blastocele 35/50%)	tBX (Hr)	Diametro (um)	Observaciones (% blastocele >75%)	Dia 7.5, Estado	Dia 7.5, CALIDAD	Dia 7.5, DIAMETRO	Dia 9.5, Estado	Dia 9.5, CALIDAD	Dia 9.5, DIAMETRO	# celulas (nucleos)	Observacion	clasifica (Diam >200um y # cel:200)
R8	2021-03-18	1	A1	28.56	31.25	39.25	45.35	62.35	73.55	103.55	135.55	156.656		158.33	165.694		174.25	192.355		7	1		9	REGULAR	127.852	150	TORO VICHAMA	Poco viable
		2	A2																								MEDIOS NUEVOS
		3	A3	24.03	30.55	37.25	44.36	56.25	79.25	115.56	139.25	158.227		159.53	167.149		176.25	189.784		7	2		9	REGULAR	157.233	128	2021-03-05	Poco viable
		4	A4	26.35	34.05	42.35	46.01	73.25	92.36	111.25	151.33	158.226		165.55	172.877		175.22	190.354		7	1		9	BUENA	241.574	242		viable
		5	B1	32.56	33.55	47.52	53.25	66.05	79.33	105.35	140.56	157.399		160.05	171.962		170.05	188.996		7	1		9	MUY BUENA	354.322	432		viable
		6	B2
		7	B3	24.55	27.33	35.25	55.33	61.25	83.53	122.53	157.05	148.368		175.25	149.935					6	3			Degenero	DEGENERO			no viable
		8	B4	32.25	51.25	67.55
		9	C1	27.42	32.36	44.33	60.05	66.35	86.35	108.25	147.33	160.882		163.55	177.187					6	1		9	MUY BUENA	243.913	336
		10	C2	28.25	30.55	33.55	40.56	60.25	74.33	112.25	173.35	152.384		182.33	167.066					6	3				DEGENERO
		11	C3	28.55	32.01	44.31	60.55	116.53
		12	C4	43.22	45.52	51.36	82.35
		13	D1	22.56	39.35	51.52	53.56	60.25	76.55	110.55
		14	D2	22.56	27.25	28.25	29.55	51.55	66.25	128.25
		15	D3	30.42	40.31	46.36	53.25	61.35	85.56	105.01	142.01	161.233		154.25	160.091		173.56	194.716		7	1		9	REGULAR	205.964	126
		16	D4	34.01	40.25	46.25	50.36	61.53	78.25	104.25	168.53	151.244		181.36	172.128					6	3				DEGENERO
R9	2021-04-06	1	A1	32.21	51.17	67.45																					TORO VICHAMA
		2	A2	32.5	41.5
		3	A3	24.5	30.5	37.21	42.25	60.5	81.41	145.2	181.45	156.487		181.5	162.458					6	2				DEGENERO
		4	A4
		5	B1	24.21	30.5	37.21	44.19	56.21	79.2	115.5	139.19	162.703		159.35	180.057		175.5	187.784		7	1		9	BUENA	264.923	123
		6	B2	24.21
		7	B3	31.21	62.41
		8	B4	23.5	38.21	47.2	53.11	77.53	87.23	104.21	128.21	157.201		151.21	169.221		169.05	194.464		9	1		9	MUY BUENA	437.374	457
		9	C1	24.5	27.5	35.21	55.05	61.25	83.5	122.5	157.03	156.386		175.5	172.513					6	3				DEGENERO
		10	C2	25.21	27.5	32.21	42.5	63.19	88.2	124.21
		11	C3
		12	C4	24.5	38.21	44.5	48.2	82.19	94.21	115.27	146.5	161.116		160.51	172.234		177.58	190.126		7	1		9	REGULAR	212.118	107
		13	D1
		14	D2	22.21	32.5	37.21	40.21	52.5	73.2	114.21	153.15	151.276		182.23	164.246					6	3				DEGENERO
		15	D3	28.21	30.5	37.21	42.21
		16	D4	49.23
R10	2021-04-13	1	A1	28.56	31.25	35.25	41.56	77.56	87.26	107.25	126.25	156.048		151.55	170.79		177.22	191.327		7	1		9	REGULAR	187.742	114	TORO VICHAMA
		2	A2	21.56	33.25	54.55	62.06	72.25	83.38	113.56	137.56	163.325		148.45	168.46		167.25	187.435		7	2
		3	A3	29.25	40.25	41.56	48.25	60.25
		4	A4
		5	B1	28.56	32.25	36.25	39.56	63.25	68.55	122.25
		6	B2	22.25	28.25	31.56	40.56	57.4	70.55
		7	B3	22.56	27.25	28.25	29.56	51.55	66.15	128.25
		8	B4	28.56	32.56	44.25	60.5	116.56
		9	C1	29.25	34.25	41.56	43.56	64	74.46	116.56	138.56	157.261		162.25	162.73		172.56	198.162		7	1		9	MUY BUENA	353.637	242
		10	C2	28.56	31.25	39.25	45.38	62.44	73.55	103.56	134.56	161.01		155.25	164.4		177.25	186.874		7	1		9	MUY BUENA	299.672	269
		11	C3	30.25	31.25	35.25	46.54	61.55
		12	C4	28.56	32.25	45.38	53.14	66.25	79.5	114.25	154.55	154.991		179.25	165.92					6	3				DEGENERO
		13	D1	46.25	51.2	56.25	60.5
		14	D2	33.25	38.25	41.56	46.55	66.15	98.25	117.56	131.56	149.206		159.25	162.64		171.02	190.744		7	1		9	MUY BUENA	306.282	227
		15	D3	28.25	38.56	47.25	54.3	65.25	89.2	113.56	154.34	159.054		162.55	164.98					6	2				DEGENERO
		16	D4	32.25	51.58	94.25	98.25	102.25	124.56
R11	2021-04-22	1	A1	31.35	42.26	56.05	58.35	96.35	106.35	126.06																	TORO VICHAMA
		2	A2	23.35	35.06	55.35																					MEDIOS NUEVOS
		3	A3	30.06	35.06	40.35	49.24	68.05	82.35	116.35	157.04	150.05		162.46	170.68		172.35	186.412		7	3				DEGENERO
		4	A4	32.35	40.06	49.35	74.44	93.35	113.35	138.42	157.42	151.265								5	2				DEGENERO
		5	B1	28.35	33.35	35.35	46.52	67.08	86.46	118.35	134.35	149.662		162.08	180.41		171.38	194.321		7	1		9	REGULAR	224.777	145
		6	B2	29.35	32.35	47.05	56.22	98.35	116.35
		7	B3	37.06	43.42	61.05
		8	B4
		9	C1	27.06	30.35	36.06	40.06	61.26	73.35	134.35	160.35	148.78		166.35	171.41					6	3				DEGENERO
		10	C2	29.06	34.35	44.35	50.22	68.35	81.35	115.16	137.06	149.348		151.22	174.22		162.46	186.674		7	1		9	MUY BUENA	346.894	187
		11	C3	30.06	38.06	47.05	51.05	69.4	88.4	107.06	122.35	158.468		147.34	186.83		156.35	197.277		8	1		9	REGULAR	196.858	94
		12	C4	28.06	31.35	43.05	50.35	71.35	85.35	110.06	121.35	151.72		136.06	189.07		157.04	195.446		9	1		9	MUY BUENA	243.232	176
		13	D1	26.35	30.35	33.35	38.35	57.35	73.28	106.06	143.35	151.796		164.02	172.79		174.1	184.852		7	1		9	MUY BUENA	269.565	192
		14	D2	27.35	36.35	41.35	46.52	66.3
		15	D3	34.06	48.08	65.52	70.56
		16	D4	26.35	32.06	41.35	48.35	66.18	73.35
R13	2021-05-06	1	A1																								MEDIOS VENCIDOS
		2	B1	32.02	41.02	46.01	50.58	63.01	85.1	107.31	135.31	155.528		149.08	183.085		161.48	198.532		8	1		9	MUY BUENA	416.742	271	TORO JOSE
		3	C1	26.31	31.31	39.31	49.04	64.54	78.31	115.31	149.46	150.536		163.42	160.907		172.01	186.31		7	1		9	BUENA	342.669	155
		4	D1															197.511
		5	A2	25.02	28.02	34.02	42.02	55.01	76.01	115.02	152.56	159.81		182.42	160.165					6	3				DEGENERO
		6	B2	26.02	31.31	38.02	47.31	62.01	82	102.31	136.02	151.738		151.02	161.587		163.31	190.717		7	1		9	REGULAR	175.857	101
		7	C2
		8	D2	27.02	37.02
		9	A3	32.31	38.31	44.38	53.3	70.01	75.31	112.02	135.31	148.536		166.14	151.907		174.28	187.31		7	2		9	BUENA	283.604	211
		10	B3	43.22	45.54	51.31	82.38
		11	C3	27.02	36.31	39.02	44.31	53.3	77.34	113.31
		12	D3	30.02	36.02	46.32	48.26
		13	A4	30.02	34.31	43.22	48.01	65.32	83.31	107.31	132.02	156.587		147.52	160.584		161.48	197.357		9	1		9	BUENA	235.299	198
		14	B4	25.02	28.31	32.31	45.01	89.36	93.31	118.31
		15	C4	43.31	50.01	52.01	63.31
		16	D4	28.02	41.02	46.32	55.24
R14	2021-05-13	1	A1	30.09	33.09	52.09	55.39	64.38	79.12	109.09																	MEDIOS VENCIDOS
		2	B1	30.4	40.4	46.39	53.14	61.39	85.39	105.09	142.01	158.183		155.44	170.813		162.17	193.486		7	1		9	MUY BUENA	308.645	163	TORO JOSE
		3	C1	31.4	40.4	51.2	56.24	64.09	81.06	106.4	137.35	152.642		150.44	161.645		163.14	192.653		7	1		9	MUY BUENA	481.869	417
		4	D1
		5	A2	28.4	32.4	46.16	53.14	65.4	74.08	114.44	165.44	154.417		182.14	168.354					6	3				DEGENERO
		6	B2	24.4	30.4	46.16	59.39	65.4	89.2	108.4	144.33	153.562		154.41	166.357		163.33	188.364		8	1		9	BUENA	274.166	254
		7	C2
		8	D2	45.09	61.28
		9	A3
		10	B3	27.4	32.4	44.39	60.09	66.39	86.39	108.4	147.14	146.555		168.44	152.652		178.07	187.227		7	2		9	BUENA	241.345	224
		11	C3	31.4	40.4	48.48	66.09	75.4	90.39	119.09	150.33	148.357		170.31	163.217		176.51	186.333		7	2		9	BUENA	246.589	129
		12	D3
		13	A4	19.39	30.4	43.44	55.14	65.54	75.24	95.4	139.44	155.654		166.44	171.127		177.29	191.567		7	1		9	REGULAR	157.58	92
		14	B4	31.09	38.09	42.09	58.56
		15	C4	34.09	46.54	65.54	70.56	81.39	93.39	121.4	164.11	152.233		173.44	163.552		180.01	188.415		7	2				DEGENERO
		16	D4
R15	2021-05-20	1	A1	42.39																							MEDIOS VENCIDOS
		2	B1	38.39	45.21	47.39	55.25	68.38	78.08	114.08	152.24	158.536		163.27	182.946		176.45	188.283		7	2				DEGENERO		TORO JOSE
		3	C1	30.39	41.08	47.53	50.08	65.38	78.08	105.08	148.53	161.548		168.24	174.276		181.24	191.805		7	2		9	MUY BUENA	359.208	154	SOFTWARE TL NO ABRIA Y SE INICIO EL PROYECTO A LAS 3:59PM
		4	D1
		5	A2	29.08	40.08	47.53	50.25	71.38	81.08	104.39	143.49	153.407		176.45	169.577					6	1		9	BUENA	339.797	131
		6	B2
		7	C2
		8	D2	29.39	38.39	41.08	44.39	59.53	78.08	105.08	143.24	152.746		164.05	167.651		175.54	183.561		7	2				DEGENERO
		9	A3
		10	B3	28.39	31.08	38.39	47.08	54.51	75.07	97.39	143.49	158.357		159.39	164.05		178.24	187.09		7	2		9	BUENA	404.747	191
		11	C3	28.39	37.08	43.08	49.09	66.53	81.27	103.08	150.47	157.804		164.05	166.964		176.54	179.081		7	2		9	MUY BUENA	321.47	254
		12	D3	29.39	37.39	40.08	47.38	64.08	72.08	104.39	157.07	157.423													DEGENERO
		13	A4	31.39	34.4	42.39	47.38	62.38	78.17	98.39	141.24	153.471		158.54	178.676		164.05	194.301		7	1		9	MUY BUENA	536.501	348
		14	B4	29.08	39.39	46.08	52.38	62.38	77.01	103.39	153.24	161.636		181.11	167.694					6	3				DEGENERO
		15	C4	46.08
		16	D4	30.39	41.08	45.59	51.41	70.41
R17	2021-06-10	1	A1	36.39	46.23	59.53	103.53																				MEDIOS VENCIDOS
		2	B1	29.23	30.23	38.53	44.23	61.39	67.23	98.39	181.24	155.265								5	2				DEGENERO		TORO JOSE
		3	C1	26.09	46.39	51.39	59.53
		4	D1	26.35	34.09	42.53	46.09	73.23	92.39	111.39	151.38	158.302		162.08	174.954		173.54	191.268		7	1		9	BUENA	253.227	132
		5	A2	25.09	35.39	41.53	51.23	109.39
		6	B2	35.23	37.53	47.09	54.09	68.39	83.53	106.39	149.08	159.657		166.54	181.358		181.24	192.552		7	1		9	REGULAR	186.176	111
		7	C2	29.23	31.53	37.23	41.23	49.09	56.09	111.09	158.54	147.351		167.24	173.588					6	2				DEGENERO
		8	D2	37.53	38.39
		9	A3
		10	B3	28.23	30.23	37.39	45.09	54.53	71.23	95.53	142.24	148.335		151.54	167.244		159.54	188.331		7	1		9	BUENA	307.879	149
		11	C3	32.23	37.53	43.09	46.53	58.39	74.09	113.09	164.24	148.204		172.24	166.603		178.38	187.569		7	2				DEGENERO
		12	D3	26.53	29.09	39.23	45.09	53.53	70.09	96.39	141.54	155.674		152.54	182.366		158.54	194.354		7	1		9	MUY BUENA	401.854	298
		13	A4	38.09	46.39	71.53
		14	B4
		15	C4	36.39
		16	D4	31.39	35.39	39.39	43.23	60.23	87.09	113.09	156.24	148.257		176.38	169.587					6	3				DEGENERO
R18	2021-06-17	1	A1	30.26	34.26	37.42	44.12	82.26	91.12	114.42	156.55	148.486		167.25	154.062		186.41	185.021		7	2				DEGENERO		MEDIO NUEVO
		2	B1	24.42	26.56	32.12	39.12	55.42	83.12																		2021-06-16
		3	C1	22.56	39.42	51.42	53.56	60.26	76.42	110.42																	ACEITE SE PEGó A LA TAPA DE LA PLACA
		4	D1																								TORO JOSE
		5	A2	34.26	43.12	43.42	45.56	55.42	79.12	105.42	154.25	156.132		157.41	159.625		168.25	187.359		7	3				DEGENERO
		6	B2	33.12	41.26	47.42	54.26	60.56	72.56	101.42	151.55	159.24		168.41	164.65					6	1		9	BUENA	303.658	263
		7	C2	28.42	32.12	39.42	48.56	70.26	81.26	104.12	152.25	147.352		169.11	159.776		176.41	188.892		7	1		9	MUY BUENA	402.834	311
		8	D2	28.12	31.12	36.42	41.12	54.12	66.42	97.42	136.11	154.385		152.11	160.336		168.25	182.568		8	2		9	REGULAR	326.691	182
		9	A3	29.56	34.12	38.42	46.42	56.12	65.56	110.25	143.25	151.679		154.41	166.244		163.55	186.338		8	1		9	REGULAR	271.116	256
		10	B3	31.26	36.12	40.26	47.12	60.26	68.56	103.12	161.11	148.111		169.41	156.713		178.25	182.424		7	2				DEGENERO
		11	C3	36.42	43.56	86.42	90.56	98.12	103.12	136.25	165.41	154.733		175.55	166.54					6	3				DEGENERO
		12	D3	23.12	34.42	40.42	47.56
		13	A4	26.56	32.42	37.56	39.12	53.42	69.42	111.56
		14	B4
		15	C4
		16	D4	31.56	34.42	40.56	43.56	57.12	71.26	96.12	145.25	153.259		167.41	166.964		173.11	190.229		7	2		9	MUY BUENA	322.813	247
R19	2021-06-24	1	A1	32.2	44.2	48.34	56.2																				MEDIO LOTE NUEVO
		2	B1	27.2	31.5	36.5	41.2	62.5	75.34	104.5	158.37	153.624		173.07	162.357		181.37	193.254		7	1		9	REGULAR	170.174	165	POCOS COC'S A Y B
		3	C1	69.33																							TORO JOSE
		4	D1	30.5	33.04	38.2	43.5	63.03	72.49	98.5	151.53	151.552		168.23	159.326		177.53	191.262		7	2		9	REGULAR	171.062	142	SE ACABó CO2 EN LA OTRA INCUBADORA
		5	A2	38.04																							SE PASARON PLACAS A INCUBADORA DE TL
		6	B2	28.2	30.5	33.5	40.5	60.2	74.19	112.2	175.23	155.648		181.23						6	2				DEGENERO						eliminar
		7	C2	24.2	32.5	44.5	50.2	72.19	89.5	117.5
		8	D2	55.2	57.5	66.19	71.33
		9	A3	41.04	48.34	55.5
		10	B3	31.34	33.2	40.5	49.5	65.03	86.19	116.5	183.07	148.566								5	2				DEGENERO
		11	C3	32.2	38.5	43.5	70.49
		12	D3
		13	A4	31.04	36.5	44.19	55.5	69.03	77.19	102.2	162.53	149.941		177.23	164.593					6	1		9	MUY BUENA	437.332	375
		14	B4	28.5	34.04	41.34	46.34
		15	C4	28.2	34.2	45.2	50.5	68.03	88.49	116.04
		16	D4
R20	2021-07-01	1	A1																								MEDIOS NUEVOS
		2	B1	29.4	30.27	38.57	44.57	53.27																			TORO JOSE
		3	C1	27.57	30.27	37.27	46.11	63.27	71.27	98.11	156.08	160.889		177.08	174.268		186.08	184.269		7	1		9	BUENA	203.436	183	POCOS COCS A Y B
		4	D1	41.41	56.57
		5	A2	28.57	37.27	45.27	56.11	67.27	82.11	117.57	154.38	155.633								5	3				DEGENERO
		6	B2	31.27
		7	C2	35.57	51.57
		8	D2
		9	A3	29.27	30.57	39.57	48.57	64.11	72.57	106.57	166.24	154.736		170.08	170.268					6	2				DEGENERO
		10	B3	31.27	36.11	44.27	58.11	69.27	82.27	104.11	141.24	164.083		157.38	171.352		173.08	186.923		7	2		9	BUENA	260.741	145
		11	C3	32.57	33.57	47.57	53.27	66.11	79.11	105.41	140.08	156.706		165.54	173.131		176.38	182.312		7	1		9	MUY BUENA	292.654	181
		12	D3	29.1	34.57	42.27	54.11	68.27	84.57	109.57	143.08	164.041		155.54	171.561		162.38	186.697		7	1		9	MUY BUENA	446.404	298
		13	A4
		14	B4	30.11	39.57	47.27	55.11	70.27	88.57	112.57	156.08	158.805		164.54	175.581		179.24	189.339		7	2				DEGENERO
		15	C4	31.27	36.27	44.57	56.41	69.11	85.11	105.11	155.38	153.742		181.38	162.128					6	2				DEGENERO
		16	D4	26.57	32.57	48.57	58.11	70.11	89.27	126.41
R21	2021-07-08	1	A1	35.06	45.22	98.06																					MEDIOS NUEVOS
		2	B1																								TORO JOSE
		3	C1	27.06	35.22	38.36	50.52	84.52
		4	D1	40.36
		5	A2	52.22	70.22	75.52
		6	B2	46.06
		7	C2	34.22	40.22	46.22	50.22	61.52	78.22	104.22	166.13	151.514		171.43	161.071		177.43	179.562		7	2				DEGENERO
		8	D2	29.52	36.36	45.36	57.52	73.22	86.36	108.36	165.43	155.211								5	3				DEGENERO
		9	A3	40.22
		10	B3	31.52	39.52	45.36	48.52	68.22	88.06	107.36	154.12	150.346		169.27	157.887					6	2				DEGENERO
		11	C3	42.22	47.22
		12	D3	38.52	46.22	48.52	58.22	68.06
		13	A4	30.36	35.52	44.36	50.52	64.52	85.22	103.22	144.56	156.709		163.27	163.355		171.57	175.838		7	1		9	MUY BUENA	306.999	249
		14	B4	35.06	44.22	58.06	62.22	70.52	79.22	99.06	145.26	161.125		153.42	176.833		163.43	184.504		7	1		9	MUY BUENA	313.234	233
		15	C4	25.52	32.22	38.06	46.36	64.06	72.22	97.36	171.57	150.522		184.43	156.93					6	2				DEGENERO
		16	D4
R23	2021-07-29	1	A1
		2	B1
		3	C1	40.35	53.35
		4	D1	35.51	37.35	40.35	50.51	67.05	73.35	102.51	143.18	159.828		157.18	170.604					6	2				DEGENERO
		5	A2	34.05	41.51	47.51	58.05	75.21	86.51	110.21
		6	B2	33.05	36.21	44.51	50.35	62.35	75.21	99.35
		7	C2	32.05	38.21	44.21	50.51	67.21	89.05	109.35	145.04	157.189		155.48	168.089		177.34	177.557		7	1		9	BUENA	302.248	242
		8	D2	32.35	37.05	45.51	50.51	68.21	78.05	107.35	150.04	159.971		160.34	173.255		166.04	180.186		7	1		9	BUENA	257.266	197
		9	A3	33.35	37.21	45.21	58.35	83.51
		10	B3	31.51	38.05	44.21	50.51	68.21	80.05	106.35	143.34	156.782		160.34	168.85		169.48	185.047		7	1		9	MUY BUENA	374.741	273
		11	C3	32.35	41.21	49.21	52.51	72.05	82.51	112.05	146.34	157.756		165.04	165.349		180.34	181.38		7	1		9	REGULAR	185.813	116
		12	D3	31.51	40.21	48.51	57.35	71.51	86.05	118.35	147.18	158.347		158.04	172.049		164.04	183.714		7	2				DEGENERO
		13	A4
		14	B4	35.05	42.05	49.51	57.21	64.35	75.21	109.21
		15	C4	26.21	29.35	44.05	51.21	68.51	83.51	111.05
		16	D4	31.05	38.35	49.05	58.35	76.21	88.21	135.05	169.34	163.608								5	3				DEGENERO
13			208	174	163	154	146	130	119	114	96	96		89	88	0	64			95	95
	Tasa de clevage			0.836538
	Tasa Blas temprano			0.461538
	Tasa de Blast (6)			0.427885
